# Supplementary material for: MMP28 (epilysin) as a novel promoter of invasion and metastasis in gastric cancer
Source: BMC Cancer. 2011 May 26;11:200. doi: 10.1186/1471-2407-11-200 (PMC3115915; doi:10.1186/1471-2407-11-200)
Supplement: Additional file 1 — Gene Array of PAMC82-P3 and PAMC82. [file 1471-2407-11-200-S1.XLS]

## Sheet: Sheet1
332 gnens Ratio=pamc82P3/pamc82P0
Name	Cy5 Intensity （pamc82P3）	Cy3 Intensity （pamc82P0）	Ratio	gene_id	gene_symbol	description
CALB1	27110	1977	11.5639	ENSG00000104327	CALB1	Calbindin (Vitamin D-dependent calcium-binding protein, avian-type) (Calbindin D28) (D-28K). [Source:Uniprot/SWISSPROT;Acc:P05937]
IFI27	45227	6821	10.1172	-	-	-
MMP28	6344	1105	7.9651	ENSG00000129270	MMP28	Matrix metalloproteinase-28 precursor (EC 3.4.24.-) (MMP-28) (Epilysin) (UNQ1893/PRO4339). [Source:Uniprot/SWISSPROT;Acc:Q9H239]
SERPINE1	17218	3046	5.7265	ENSG00000106366	SERPINE1	Plasminogen activator inhibitor-1 precursor (PAI-1) (Endothelial plasminogen activator inhibitor) (PAI). [Source:Uniprot/SWISSPROT;Acc:P05121]
LAPTM5	1713	425	5.1386	ENSG00000162511	LAM5_HUMAN	Lysosomal-associated multitransmembrane protein (Retinoic acid- inducible E3 protein) (HA1520). [Source:Uniprot/SWISSPROT;Acc:Q13571]
NMES1	6545	2210	4.9259	ENSG00000166920	NMS1_HUMAN	Normal mucosa of esophagus specific gene 1 protein (FOAP-11 protein). [Source:Uniprot/SWISSPROT;Acc:Q9C002]
SCYB10	2001	652	4.858	ENSG00000169245	CXCL10	Small inducible cytokine B10 precursor (CXCL10) (10 kDa interferon- gamma induced protein) (Gamma-IP10) (IP-10) [Contains: CXCL10(1-73)]. [Source:Uniprot/SWISSPROT;Acc:P02778]
CDH16	2945	664	4.8295	ENSG00000166589	CDH16	Cadherin-16 precursor (Kidney-specific cadherin) (Ksp-cadherin). [Source:Uniprot/SWISSPROT;Acc:O75309]
PSCA	23246	6717	4.6805	-	-	-
MMP1	6301	1738	4.6594	ENSG00000196611	MMP1	Interstitial collagenase precursor (EC 3.4.24.7) (Matrix metalloproteinase-1) (MMP-1) (Fibroblast collagenase). [Source:Uniprot/SWISSPROT;Acc:P03956]
LOXL2	14604	4708	4.5644	ENSG00000134013	LOXL2	Lysyl oxidase homolog 2 precursor (EC 1.4.3.-) (Lysyl oxidase-like protein 2) (Lysyl oxidase related protein 2) (Lysyl oxidase-related protein WS9-14). [Source:Uniprot/SWISSPROT;Acc:Q9Y4K0]
MX1	7749	1574	4.5125	ENSG00000157601	MX1	Interferon-regulated resistance GTP-binding protein MxA (Interferon- induced protein p78) (IFI-78K). [Source:Uniprot/SWISSPROT;Acc:P20591]
RRAD	19774	4957	4.4655	ENSG00000166592	RRAD	GTP-binding protein RAD (RAS associated with diabetes) (RAD1). [Source:Uniprot/SWISSPROT;Acc:P55042]
OAS1	10816	3224	4.2759	ENSG00000089127	OAS1	2-5-oligoadenylate synthetase 1 (EC 2.7.7.-) ((2-5)oligo(A) synthetase 1) (2-5A synthetase 1) (p46/p42 OAS) (E18/E16). [Source:Uniprot/SWISSPROT;Acc:P00973]
CDA017	2671	583	4.12	ENSG00000148655	C10orf11	Protein C10orf11 (CDA017). [Source:Uniprot/SWISSPROT;Acc:Q9H2I8]
MSC	4145	1087	4.1071	-	-	-
	4041	1211	4.1031	ENSG00000136286	MYO1G	Unconventional myosin 1G methonine form (Fragment). [Source:Uniprot/SPTREMBL;Acc:Q96RI5]
P8	13981	3834	4.0902	ENSG00000176046	NLN1_HUMAN	Nuclear protein 1 (Protein p8) (Candidate of metastasis 1). [Source:Uniprot/SWISSPROT;Acc:O60356]
FABP6	3647	1164	4.0777	ENSG00000170231	FABP6	Gastrotropin (GT) (Ileal lipid-binding protein) (ILBP) (Intestinal 15 kDa protein) (I-15P) (Intestinal bile acid-binding protein) (I-BABP). [Source:Uniprot/SWISSPROT;Acc:P51161]
DEPP	5327	1517	4.061	ENSG00000165507	C10orf10	fasting induced gene; decidual protein induced by progesterone [Homo sapiens]. [Source:RefSeq;Acc:NM_007021]
ASS	51727	16592	4.0563	ENSG00000130707	ASS	Argininosuccinate synthase (EC 6.3.4.5) (Citrulline--aspartate ligase). [Source:Uniprot/SWISSPROT;Acc:P00966]
ALDH2	26590	9137	3.9859	ENSG00000111275	ALDH2	Aldehyde dehydrogenase, mitochondrial precursor (EC 1.2.1.3) (ALDH class 2) (ALDHI) (ALDH-E2). [Source:Uniprot/SWISSPROT;Acc:P05091]
BF	54390	13202	3.9539	ENSG00000166285	BF	Complement factor B precursor (EC 3.4.21.47) (C3/C5 convertase) (Properdin factor B) (Glycine-rich beta glycoprotein) (GBG) (PBF2). [Source:Uniprot/SWISSPROT;Acc:P00751]
TNFRSF9	2900	824	3.8262	ENSG00000049249	TNFRSF9	Tumor necrosis factor receptor superfamily member 9 precursor (4-1BB ligand receptor) (T-cell antigen 4-1BB homolog) (T-cell antigen ILA) (CD137 antigen). [Source:Uniprot/SWISSPROT;Acc:Q07011]
IL1A	4450	1502	3.7861	ENSG00000115008	IL1A	Interleukin-1 alpha precursor (IL-1 alpha) (Hematopoietin-1). [Source:Uniprot/SWISSPROT;Acc:P01583]
HM74	5216	1593	3.7751	-	-	-
ITGA5	5425	1351	3.7504	ENSG00000161638	ITGA5	Integrin alpha-5 precursor (Fibronectin receptor alpha subunit) (Integrin alpha-F) (VLA-5) (CD49e). [Source:Uniprot/SWISSPROT;Acc:P08648]
CSTA	24554	7202	3.6828	ENSG00000121552	CSTA	Cystatin A (Stefin A) (Cystatin AS). [Source:Uniprot/SWISSPROT;Acc:P01040]
MAOB	8829	2539	3.6788	-	-	-
	2731	794	3.6732	-	-	-
C1S	18361	4450	3.6582	ENSG00000182326	C1S	Complement C1s subcomponent precursor (EC 3.4.21.42) (C1 esterase). [Source:Uniprot/SWISSPROT;Acc:P09871]
LGALS1	58210	17855	3.6443	ENSG00000100097	LGALS1	Galectin-1 (Beta-galactoside-binding lectin L-14-I) (Lactose-binding lectin 1) (S-Lac lectin 1) (Galaptin) (14 kDa lectin) (HPL) (HBL). [Source:Uniprot/SWISSPROT;Acc:P09382]
ECGF1	8904	3097	3.5772	ENSG00000025708	ECGF1	Thymidine phosphorylase precursor (EC 2.4.2.4) (TdRPase) (TP) (Platelet-derived endothelial cell growth factor) (PD-ECGF) (Gliostatin). [Source:Uniprot/SWISSPROT;Acc:P19971]
KIAA0594	2187	568	3.5565	ENSG00000198887	SMC5L1	SMC5 protein [Homo sapiens]. [Source:RefSeq;Acc:NM_015110]
SCYA5	12301	3769	3.5094	ENSG00000161570	CCL5	Small inducible cytokine A5 precursor (CCL5) (T-cell specific RANTES protein) (SIS-delta) (T cell-specific protein P228) (TCP228) [Contains: RANTES(3-68)]. [Source:Uniprot/SWISSPROT;Acc:P13501]
	2387	1060	3.5033	-	-	-
FLJ10134	4005	1621	3.4609	ENSG00000181458	DER7_HUMAN	Dermal papilla derived protein 7. [Source:Uniprot/SWISSPROT;Acc:Q9NWC5]
	11022	3569	3.4602	ENSG00000156804	FBXO32	F-box only protein 32 (Muscle atrophy F-box protein) (MAFbx) (Atrogin- 1). [Source:Uniprot/SWISSPROT;Acc:Q969P5]
NK4	32033	8703	3.406	ENSG00000008517	NK4_HUMAN	Natural killer cells protein 4 precursor. [Source:Uniprot/SWISSPROT;Acc:P24001]
SH3BGRL3	31040	10702	3.3323	ENSG00000142669	SH3BGRL3	SH3 domain-binding glutamic acid-rich-like protein 3 (SH3 domain- binding protein SH3BP-1) (P1725). [Source:Uniprot/SWISSPROT;Acc:Q9H299]
	32866	10868	3.329	ENSG00000168528	TDE2L	Tumor differentially expressed 2-like (FKSG84 protein) (UNQ263/PRO300). [Source:Uniprot/SWISSPROT;Acc:Q96SA4]
FXYD5	21321	9066	3.2395	ENSG00000089327	FXYD5	FXYD domain-containing ion transport regulator 5 precursor (Dysadherin) (HSPC113). [Source:Uniprot/SWISSPROT;Acc:Q96DB9]
COL17A1	4460	2024	3.2177	ENSG00000065618	COL17A1	Collagen alpha 1(XVII) chain (Bullous pemphigoid antigen 2) (180 kDa bullous pemphigoid antigen 2). [Source:Uniprot/SWISSPROT;Acc:Q9UMD9]
KLK11	17087	5819	3.2117	ENSG00000167757	KLK11	Kallikrein 11 precursor (EC 3.4.21.-) (Hippostasin) (Trypsin-like protease) (UNQ649/PRO1279). [Source:Uniprot/SWISSPROT;Acc:Q9UBX7]
	4839	1560	3.2106	ENSG00000128605	-	-
TRAF1	1827	517	3.1345	ENSG00000056558	TRAF1	TNF receptor associated factor 1 (Epstein-Barr virus-induced protein 6). [Source:Uniprot/SWISSPROT;Acc:Q13077]
HLA-G	24263	10298	3.1271	ENSG00000187888	HLA-G	HLA class I histocompatibility antigen, alpha chain G precursor (HLA G antigen). [Source:Uniprot/SWISSPROT;Acc:P17693]
CGI-44	12308	4838	3.1204	ENSG00000137767	SQRDL	Sulfide:quinone oxidoreductase, mitochondrial precursor (EC 1.-.-.-) (CGI-44). [Source:Uniprot/SWISSPROT;Acc:Q9Y6N5]
KLK8	5969	2175	3.0296	ENSG00000129455	KLK8	Neuropsin precursor (EC 3.4.21.-) (NP) (Kallikrein 8) (Ovasin) (Serine protease TADG-14) (Tumor-associated differentially expressed gene-14 protein) (UNQ283/PRO322). [Source:Uniprot/SWISSPROT;Acc:O60259]
WNT4	8046	2495	3.019	ENSG00000162552	WNT4	Wnt-4 protein precursor (UNQ426/PRO864). [Source:Uniprot/SWISSPROT;Acc:P56705]
TRIM15	2261	813	3.0064	ENSG00000137384	TRIM15	Tripartite motif protein 15 (Zinc finger protein B7). [Source:Uniprot/SWISSPROT;Acc:Q9C019]
ITM2B	33118	11576	3.0012	ENSG00000136156	ITM2B	Integral membrane protein 2B (Transmembrane protein BRI) [Contains: ABri/ADan amyloid peptide]. [Source:Uniprot/SWISSPROT;Acc:Q9Y287]
MX2	3442	1415	2.9438	ENSG00000183486	MX2	Interferon-regulated resistance GTP-binding protein MxB (p78-related protein). [Source:Uniprot/SWISSPROT;Acc:P20592]
KRT14	75935	23732	2.9413	ENSG00000186847	KRT14	Keratin, type I cytoskeletal 14 (Cytokeratin 14) (K14) (CK 14). [Source:Uniprot/SWISSPROT;Acc:P02533]
C1orf29	6142	2434	2.9241	ENSG00000137959	C1orf29	histocompatibility 28 [Homo sapiens]. [Source:RefSeq;Acc:NM_006820]
MUC16	2189	856	2.9223	-	-	-
	9661	3510	2.9202	-	-	-
KRT16	12297	3951	2.9094	-	-	-
HLA-F	48984	17335	2.9083	-	-	-
ABCC3	2700	1140	2.901	-	-	-
BHLHB2	12580	4513	2.8943	ENSG00000134107	BHLHB2	Class B basic helix-loop-helix protein 2 (bHLHB2) (Differentially expressed in chondrocytes protein 1) (DEC1) (Enhancer-of-split and hairy-related protein 2) (SHARP-2) (Stimulated with retinoic acid 13). [Source:Uniprot/SWISSPROT;Acc:O14503]
IL1B	4784	1692	2.8928	ENSG00000125538	IL1B	Interleukin-1 beta precursor (IL-1 beta) (Catabolin). [Source:Uniprot/SWISSPROT;Acc:P01584]
CEL	3144	1124	2.8866	-	-	-
	3886	1517	2.845	ENSG00000115221	ITGB6	Integrin beta-6 precursor. [Source:Uniprot/SWISSPROT;Acc:P18564]
SCYA26	5185	1900	2.824	ENSG00000006606	CCL26	Small inducible cytokine A26 precursor (CCL26) (Eotaxin-3) (Macrophage inflammatory protein 4-alpha) (MIP-4-alpha) (Thymic stroma chemokine- 1) (TSC-1) (CC chemokine IMAC) (UNQ216/PRO242). [Source:Uniprot/SWISSPROT;Acc:Q9Y258]
ARTN	5261	1829	2.8069	ENSG00000117407	ARTN	neurotrophic factor artemin isoform 1, precursor; neublastin; enovin [Homo sapiens]. [Source:RefSeq;Acc:NM_003976]
RODH-4	4404	1734	2.8057	-	-	-
AKR1C1	4260	1417	2.804	ENSG00000187134	AKR1C1	Aldo-keto reductase family 1 member C1 (EC 1.1.1.-) (Trans-1,2- dihydrobenzene-1,2-diol dehydrogenase) (EC 1.3.1.20) (High-affinity hepatic bile acid-binding protein) (HBAB) (Chlordecone reductase homolog HAKRC) (Dihydrodiol dehydrogenase 2) (DD2) (20 alpha- hydroxysteroid dehydrogenase). [Source:Uniprot/SWISSPROT;Acc:Q04828]
SRPUL	1957	848	2.7915	ENSG00000102359	SRPX2	sushi-repeat-containing protein, X-linked 2; sushi-repeat protein [Homo sapiens]. [Source:RefSeq;Acc:NM_014467]
HMGCL	10992	5059	2.7816	ENSG00000117305	HMGCL	Hydroxymethylglutaryl-CoA lyase, mitochondrial precursor (EC 4.1.3.4) (HMG-CoA lyase) (HL) (3-hydroxy-3-methylglutarate-CoA lyase). [Source:Uniprot/SWISSPROT;Acc:P35914]
RAC2	19101	6990	2.7771
	7801	2638	2.768	-	-	-
FLJ20037	32739	13304	2.751	ENSG00000112773	FAM46A	-
OAS3	13409	6461	2.7458	ENSG00000111331	OAS3	2-5-oligoadenylate synthetase 3 (EC 2.7.7.-) ((2-5)oligo(A) synthetase 3) (2-5A synthetase 3) (p100 OAS) (p100OAS) (P/OKcl.4). [Source:Uniprot/SWISSPROT;Acc:Q9Y6K5]
DD96	10416	4130	2.7385	ENSG00000162366	MA17_HUMAN	17 kDa membrane associated protein (DD96 protein). [Source:Uniprot/SWISSPROT;Acc:Q13113]
TNNT1	25405	10703	2.7286	ENSG00000105048	TNNT1	Troponin T, slow skeletal muscle isoforms (Slow skeletal muscle troponin T). [Source:Uniprot/SWISSPROT;Acc:P13805]
MB	9860	3390	2.728	ENSG00000198125	MB	Myoglobin. [Source:Uniprot/SWISSPROT;Acc:P02144]
EGFL3	5644	2731	2.7246	ENSG00000162591	EGFL3	Multiple EGF-like-domain protein 3 (Multiple epidermal growth factor- like domains 6) (Fragment). [Source:Uniprot/SWISSPROT;Acc:O75095]
MMD	6120	2959	2.7191	ENSG00000108960	MMD2	Monocyte to macrophage differentiation protein (Progestin and adipoQ receptor family member XI). [Source:Uniprot/SWISSPROT;Acc:Q15546]
ALOX12B	2193	770	2.7179	ENSG00000179477	ALOX12B	Arachidonate 12-lipoxygenase, 12R type (EC 1.13.11.-) (Epidermis-type lipoxygenase 12) (12R-lipoxygenase) (12R-LOX). [Source:Uniprot/SWISSPROT;Acc:O75342]
	11080	5000	2.6948	ENSG00000175938	NP_689501	-
EMP3	47613	14579	2.6802	ENSG00000142227	EMP3	Epithelial membrane protein-3 (EMP-3) (YMP protein) (Hematopoietic neural membrane protein) (HNMP-1). [Source:Uniprot/SWISSPROT;Acc:P54852]
SREBF1	14921	7656	2.6764	ENSG00000072310	SREBF1	Sterol regulatory element binding protein-1 (SREBP-1) (Sterol regulatory element-binding transcription factor 1). [Source:Uniprot/SWISSPROT;Acc:P36956]
WNT7A	18918	8284	2.6678	ENSG00000154764	WNT7A	Wnt-7a protein precursor. [Source:Uniprot/SWISSPROT;Acc:O00755]
WFDC2	32362	12707	2.6634	ENSG00000101443	WFDC2	WAP four-disulfide core domain protein 2 precursor (Major epididymis- specific protein E4) (Epididymal secretory protein E4) (Putative protease inhibitor WAP5). [Source:Uniprot/SWISSPROT;Acc:Q14508]
NDRG1	28472	11074	2.6545	ENSG00000104419	NDRG1	NDRG1 protein (N-myc downstream regulated gene 1 protein) (Differentiation-related gene 1 protein) (DRG1) (Reducing agents and tunicamycin-responsive protein) (RTP) (Nickel-specific induction protein Cap43) (Rit42). [Source:Uniprot/SWISSPROT;Acc:Q92597]
MGC4618	8633	3503	2.6403	ENSG00000127419	NP_115702	-
UBE1L	5282	2653	2.636	ENSG00000182179	UBE1L	Ubiquitin-activating enzyme E1 homolog (D8). [Source:Uniprot/SWISSPROT;Acc:P41226]
	1939	838	2.6041	-	-	-
SIAT6	6908	3676	2.6001	ENSG00000126091	SIAT6	CMP-N-acetylneuraminate-beta-1,4-galactoside alpha-2,3- sialyltransferase (EC 2.4.99.6) (N-acetyllactosaminide alpha-2,3- sialyltransferase) (Gal beta-1,3(4) GlcNAc alpha-2,3 sialyltransferase) (ST3N) (ST3GalIII) (Sialyltransferase 6). [Source:Uniprot/SWISSPROT;Acc:Q11203]
GJB5	4804	1803	2.5843	ENSG00000189280	GJB5	Gap junction beta-5 protein (Connexin 31.1) (Cx31.1). [Source:Uniprot/SWISSPROT;Acc:O95377]
BSG	49418	18387	2.5822	ENSG00000172270	BSG	Basigin precursor (CD147 antigen) (Leukocyte activation antigen M6) (Collagenase stimulatory factor) (Extracellular matrix metalloproteinase inducer) (EMMPRIN) (5F7) (Tumor cell-derived collagenase stimulatory factor) (TCSF) (OK blood group antigen) (UNQ6505/PRO21383). [Source:Uniprot/SWISSPROT;Acc:P35613]
MGC14128	8881	4226	2.5744	ENSG00000147689	NP_116288	-
	2146	935	2.5638	ENSG00000178026	Q8N0S9	-
SEMA4B	23288	8652	2.5625	-	-	-
CLCA2	2113	758	2.5612	ENSG00000137975	CLCA2	calcium activated chloride channel 2 [Homo sapiens]. [Source:RefSeq;Acc:NM_006536]
BLVRB	27674	13523	2.5377	ENSG00000090013	BLVRB	Flavin reductase (EC 1.5.1.30) (FR) (NADPH-dependent diaphorase) (NADPH-flavin reductase) (FLR) (Biliverdin reductase B) (EC 1.3.1.24) (BVR-B) (Biliverdin-IX beta-reductase) (Green heme binding protein) (GHBP). [Source:Uniprot/SWISSPROT;Acc:P30043]
MGC10796	2661	1030	2.5311	-	-	-
FLJ23231	5397	2476	2.5289	ENSG00000163874	NP_079355	-
ABP1	28086	12038	2.5169	ENSG00000002726	ABP1	Amiloride-sensitive amine oxidase [copper-containing] precursor (EC 1.4.3.6) (Diamine oxidase) (DAO) (Amiloride-binding protein) (ABP) (Histaminase) (Kidney amine oxidase) (KAO). [Source:Uniprot/SWISSPROT;Acc:P19801]
HLA-A	75930	29072	2.5111	-	-	-
FABP5	12723	5516	2.5042	ENSG00000166899,ENSG00000164687,ENSG00000181632	FABP5	Fatty acid-binding protein, epidermal (E-FABP) (Psoriasis-associated fatty acid-binding protein homolog) (PA-FABP). [Source:Uniprot/SWISSPROT;Acc:Q01469]
S100A14	22989	8175	2.4963	ENSG00000135289,ENSG00000122597	S100A11P	Putative S100 calcium-binding protein A11 pseudogene. [Source:Uniprot/SWISSPROT;Acc:O60417]
C8orf4	8358	3804	2.4905	ENSG00000176907	C8orf4	-
GSTA4	1948	852	2.4836	ENSG00000170899	GSTA4	Glutathione S-transferase A4-4 (EC 2.5.1.18) (GST class-alpha). [Source:Uniprot/SWISSPROT;Acc:O15217]
IGSF8	3531	1575	2.4773	ENSG00000162729	IGSF8	immunoglobulin superfamily, member 8; CD81 partner 3 [Homo sapiens]. [Source:RefSeq;Acc:NM_052868]
LOC51162	8099	3434	2.4728	ENSG00000172889	EGFL7	EGF-like-domain, multiple 7; NEU1 protein [Homo sapiens]. [Source:RefSeq;Acc:NM_016215]
KLK6	9003	4341	2.4574	ENSG00000167755	KLK6	Kallikrein 6 precursor (EC 3.4.21.-) (Protease M) (Neurosin) (Zyme) (SP59). [Source:Uniprot/SWISSPROT;Acc:Q92876]
GOA	4107	1962	2.4503	ENSG00000132481	TRIM47	gene overexpressed in astrocytoma [Homo sapiens]. [Source:RefSeq;Acc:NM_033452]
	17725	6988	2.4482	ENSG00000198832	SELM_HUMAN	Selenoprotein M precursor (SelM protein). [Source:Uniprot/SWISSPROT;Acc:Q8WWX9]
KIAA1029	4290	2167	2.4433	ENSG00000171992	SYNPO	Synaptopodin. [Source:Uniprot/SWISSPROT;Acc:Q8N3V7]
C4.4A	6981	3198	2.4383	ENSG00000124466	NP_055215	GPI-anchored metastasis-associated protein homolog [Homo sapiens]. [Source:RefSeq;Acc:NM_014400]
S100A11	75925	31371	2.4354	ENSG00000163191	S100A11	Calgizzarin (S100C protein) (MLN 70). [Source:Uniprot/SWISSPROT;Acc:P31949]
TSPAN-1	23730	10202	2.4327	ENSG00000117472	TSN1_HUMAN	Tetraspanin 1 (Tspan-1) (Tetraspan NET-1) (Tetraspanin TM4-C). [Source:Uniprot/SWISSPROT;Acc:O60635]
ARPC1B	35806	18170	2.4324	ENSG00000130429	ARPC1B	ARP2/3 complex 41 kDa subunit (P41-ARC) (Actin-related protein 2/3 complex subunit 1B). [Source:Uniprot/SWISSPROT;Acc:O15143]
IRF7	9414	4141	2.4302	ENSG00000185507	IRF7	Interferon regulatory factor 7 (IRF-7). [Source:Uniprot/SWISSPROT;Acc:Q92985]
CA11	3345	1610	2.4263	ENSG00000063180	CA11	Carbonic anhydrase-related protein 2 precursor (CARP-2) (CA-RP II) (CA-XI) (Carbonic anhydrase-related protein 11) (CARP XI) (CA-RP XI) (UNQ211/PRO237). [Source:Uniprot/SWISSPROT;Acc:O75493]
DKFZP761D0211	4353	1894	2.4121	ENSG00000167930	NP_114428	-
SLC22A1L	4424	2285	2.412	ENSG00000110628	SLC22A18	tumor suppressing subtransferable candidate 5; organic cation transporter-like 2; solute carrier family 22 (organic cation transporter), member 1-like; Beckwith-Wiedemann syndrome chromosome region 1, candidate A; p45 Beckwith-Wiedemann region 1A; efflux transporter-like protein; tumor-suppressing STF cDNA 5; imprinted multi-membrane spanning polyspecific transporter-related protein [Homo sapiens…
ALDOA	75929	31514	2.4106	ENSG00000149925	ALDOA	Fructose-bisphosphate aldolase A (EC 4.1.2.13) (Muscle-type aldolase) (Lung cancer antigen NY-LU-1). [Source:Uniprot/SWISSPROT;Acc:P04075]
DGKA	14305	6519	2.3988	ENSG00000065357	DGKA	Diacylglycerol kinase, alpha (EC 2.7.1.107) (Diglyceride kinase) (DGK- alpha) (DAG kinase alpha) (80 kDa diacylglycerol kinase). [Source:Uniprot/SWISSPROT;Acc:P23743]
LAMC2	5882	2849	2.3937	ENSG00000058085	LAMC2	Laminin gamma-2 chain precursor (Kalinin/nicein/epiligrin 100 kDa subunit) (Laminin B2t chain). [Source:Uniprot/SWISSPROT;Acc:Q13753]
G1P3	54588	22635	2.3919	ENSG00000126709	G1P3	Interferon-induced protein 6-16 precursor (Ifi-6-16). [Source:Uniprot/SWISSPROT;Acc:P09912]
ABCC2	2668	1246	2.3909	ENSG00000023839	ABCC2	Canalicular multispecific organic anion transporter 1 (ATP-binding cassette, sub-family C, member 2) (Multidrug resistance-associated protein 2) (Canalicular multidrug resistance protein). [Source:Uniprot/SWISSPROT;Acc:Q92887]
CDA	19849	8783	2.3845	ENSG00000158825	CDA	Cytidine deaminase (EC 3.5.4.5) (Cytidine aminohydrolase). [Source:Uniprot/SWISSPROT;Acc:P32320]
	4375	2256	2.3836	ENSG00000115255	C19orf32	-
CTSD	15422	7338	2.3835	ENSG00000117984	CTSD	Cathepsin D precursor (EC 3.4.23.5). [Source:Uniprot/SWISSPROT;Acc:P07339]
LDHC	13793	7393	2.3814	ENSG00000166796	LDHC	L-lactate dehydrogenase C chain (EC 1.1.1.27) (LDH-C) (LDH testis subunit) (LDH-X). [Source:Uniprot/SWISSPROT;Acc:P07864]
	4199	1768	2.3793	ENSG00000157111	NP_775761	-
EPSTI1	9062	3749	2.3764	ENSG00000133106	EPSTI1	epithelial stromal interaction 1 [Homo sapiens]. [Source:RefSeq;Acc:NM_001002264]
PFKFB4	1950	940	2.3754	ENSG00000114268	PFKFB4	6-phosphofructo-2-kinase/fructose-2,6-biphosphatase 4 (6PF-2-K/Fru- 2,6-P2ASE testis-type isozyme) [Includes: 6-phosphofructo-2-kinase (EC 2.7.1.105); Fructose-2,6-bisphosphatase (EC 3.1.3.46)]. [Source:Uniprot/SWISSPROT;Acc:Q16877]
MGC10791	6031	2855	2.3695	ENSG00000131650	KREMEN2	Kremen protein 2 precursor (Kringle-containing protein marking the eye and the nose) (Dickkopf receptor 2). [Source:Uniprot/SWISSPROT;Acc:Q8NCW0]
CRABP2	11132	4956	2.3668	ENSG00000143320	CRABP2	Retinoic acid-binding protein II, cellular (CRABP-II). [Source:Uniprot/SWISSPROT;Acc:P29373]
DF	26692	11692	2.3631	ENSG00000197766	DF	Complement factor D precursor (EC 3.4.21.46) (C3 convertase activator) (Properdin factor D) (Adipsin). [Source:Uniprot/SWISSPROT;Acc:P00746]
CTSS	1932	908	2.3627	ENSG00000163131	CTSS	Cathepsin S precursor (EC 3.4.22.27). [Source:Uniprot/SWISSPROT;Acc:P25774]
HUMMHCW1A	35507	13986	2.351	ENSG00000198479	HLA-C	HLA class I histocompatibility antigen, Cw-7 alpha chain precursor (MHC class I antigen Cw*7). [Source:Uniprot/SWISSPROT;Acc:P10321]
BIK	6147	2707	2.3402	-	-	-
TRPV4	2834	1331	2.3288	ENSG00000111199	TRPV4	vanilloid receptor-related osmotically activated channel isoform a; OSM9-like transient receptor potential channel 4; transient receptor potential channel 12; vanilloid receptor-related osmotically activated channel [Homo sapiens]. [Source:RefSeq;Acc:NM_021625]
NGFR	2233	1087	2.3185	ENSG00000064300	NGFR	Tumor necrosis factor receptor superfamily member 16 precursor (Low- affinity nerve growth factor receptor) (NGF receptor) (Gp80-LNGFR) (p75 ICD) (Low affinity neurotrophin receptor p75NTR). [Source:Uniprot/SWISSPROT;Acc:P08138]
KAI1	6562	2973	2.3185	ENSG00000085117	KAI1	CD82 antigen (Inducible membrane protein R2) (C33 antigen) (IA4) (Metastasis suppressor Kangai 1) (Suppressor of tumorigenicity-6). [Source:Uniprot/SWISSPROT;Acc:P27701]
PLAU	4640	2345	2.3113	ENSG00000122861	PLAU	Urokinase-type plasminogen activator precursor (EC 3.4.21.73) (uPA) (U-plasminogen activator). [Source:Uniprot/SWISSPROT;Acc:P00749]
NFE2	2829	1467	2.3104	ENSG00000123405	NFE2	Transcription factor NF-E2 45 kDa subunit (Nuclear factor, erythroid- derived 2 45 kDa subunit) (P45 NF-E2) (Leucine zipper protein NF-E2). [Source:Uniprot/SWISSPROT;Acc:Q16621]
VIM	49450	24501	2.302	ENSG00000026025	VIM	Vimentin. [Source:Uniprot/SWISSPROT;Acc:P08670]
BNIP3	12796	7142	2.2853	-	-	-
IKKE	3661	1578	2.2842	ENSG00000143466	IKBKE	Inhibitor of nuclear factor kappa-B kinase epsilon subunit (EC 2.7.1.-) (I kappa-B kinase epsilon) (IkBKE) (IKK-epsilon) (IKK-E) (Inducible I kappa-B kinase) (IKK-i). [Source:Uniprot/SWISSPROT;Acc:Q14164]
TMPRSS3	2166	1113	2.2726	ENSG00000160183	TMPRSS3	Transmembrane protease, serine 3 (EC 3.4.21.-) (Serine protease TADG- 12) (Tumor associated differentially-expressed gene-12 protein). [Source:Uniprot/SWISSPROT;Acc:P57727]
GGT2	3318	1633	2.2702	ENSG00000149435	GGTLA4	Gamma-glutamyltransferase-like protein 6 (Gamma-glutamyltransferase- like activity 4). [Source:Uniprot/SWISSPROT;Acc:Q9BX51]
	10632	5619	2.268	ENSG00000185585	OLFML2A	olfactomedin-like 2A [Homo sapiens]. [Source:RefSeq;Acc:NM_182487]
ISGF3G	13228	6122	2.2661	ENSG00000092098	RNF31	Transcriptional regulator ISGF3 gamma subunit (IFN-alpha responsive transcription factor subunit) (Interferon stimulated gene factor 3 gamma) (ISGF3 p48 subunit) (ISGF-3 gamma). [Source:Uniprot/SWISSPROT;Acc:Q00978]
	3044	1497	2.262	ENSG00000185909	NP_775817	-
PMS2L11	2858	1261	2.2537	-	-	-
CPT1B	2018	1198	2.2515	ENSG00000100288	CPT1B	Carnitine O-palmitoyltransferase I, mitochondrial muscle isoform (EC 2.3.1.21) (CPT I) (CPTI-M) (Carnitine palmitoyltransferase 1B) (Carnitine palmitoyltransferase I like protein). [Source:Uniprot/SWISSPROT;Acc:Q92523]
	6060	3162	2.2425	-	-	-
FLJ22341	2011	1058	2.2413	ENSG00000129667	RHBDL6	rhomboid, veinlet-like 6; rhomboid-like protein 6 [Homo sapiens]. [Source:RefSeq;Acc:NM_024599]
SERPINB1	34846	16393	2.2305	ENSG00000021355	SERPINB1	Leukocyte elastase inhibitor (LEI) (Monocyte/neutrophil elastase inhibitor) (M/NEI) (EI). [Source:Uniprot/SWISSPROT;Acc:P30740]
PLAUR	10613	4788	2.2302	ENSG00000011422	PLAUR	Urokinase plasminogen activator surface receptor precursor (uPAR) (U- PAR) (Monocyte activation antigen Mo3) (CD87 antigen). [Source:Uniprot/SWISSPROT;Acc:Q03405]
PLOD	16413	6879	2.2239	-	-	-
LOC51657	9737	5030	2.2082	ENSG00000127952	MSTY_HUMAN	Map kinase phosphatase-like protein MK-STYX (Dual specificity phosphatase inhibitor MK-STYX). [Source:Uniprot/SWISSPROT;Acc:Q9Y6J8]
ZNF33A	18545	8743	2.2017	-	-	-
RELB	4752	2175	2.2009	-	-	-
FLJ20262	5634	3172	2.1935	ENSG00000178467	EGLX_HUMAN	Putative HIF-prolyl hydroxylase PH-4 (EC 1.14.11.-) (Hypoxia-inducible factor prolyl 4-hydroxylase). [Source:Uniprot/SWISSPROT;Acc:Q9NXG6]
STXBP2	2540	1284	2.1878	ENSG00000076944	STXBP2	Syntaxin binding protein 2 (Unc-18 homolog 2) (Unc-18B) (Unc18-2). [Source:Uniprot/SWISSPROT;Acc:Q15833]
NCF2	4641	2107	2.1872	ENSG00000116701	NCF2	Neutrophil cytosol factor 2 (NCF-2) (Neutrophil NADPH oxidase factor 2) (67 kDa neutrophil oxidase factor) (p67-phox) (NOXA2). [Source:Uniprot/SWISSPROT;Acc:P19878]
GSN	10738	6695	2.1853	ENSG00000148180	GSN	Gelsolin precursor, plasma (Actin-depolymerizing factor) (ADF) (Brevin) (AGEL). [Source:Uniprot/SWISSPROT;Acc:P06396]
CYP4F12	7828	4040	2.1812	ENSG00000186204	CYP4F12	Cytochrome P450 4F12 (EC 1.14.14.1) (CYPIVF12) (UNQ568/PRO1129). [Source:Uniprot/SWISSPROT;Acc:Q9HCS2]
TGFB1I1	4687	2513	2.1725
SYNGR2	39839	16874	2.163	ENSG00000108639,ENSG00000175361	SYNGR2	Synaptogyrin 2 (Cellugyrin) (UNQ352/PRO615). [Source:Uniprot/SWISSPROT;Acc:O43760]
MARCO	1782	967	2.1628	ENSG00000019169	MARCO	Macrophage receptor MARCO (Macrophage receptor with collagenous structure). [Source:Uniprot/SWISSPROT;Acc:Q9UEW3]
RPLP0P2	21580	9685	2.1621	ENSG00000168479	-	-
	2336	1384	2.161	-	-	-
NPD007	9806	5930	2.1562	-	-	-
FLJ20234	6484	3328	2.155	ENSG00000178078	NP_060190	signal-transducing adaptor protein-2; brk kinase substrate [Homo sapiens]. [Source:RefSeq;Acc:NM_017720]
	3803	1844	2.1527	ENSG00000172081	MOBKL2A	MOB-LAK [Homo sapiens]. [Source:RefSeq;Acc:NM_130807]
SLC37A1	3205	1954	2.1416	ENSG00000160190	SLC37A1	Glycerol-3-phosphate transporter (G-3-P transporter) (G-3-P permease) (Solute carrier family 37 member 1). [Source:Uniprot/SWISSPROT;Acc:P57057]
EPI64	2688	1411	2.1391	ENSG00000099992	TBC1D10	TBC1 domain family member 10 (EBP50-PDX interactor of 64 kDa) (EPI64 protein). [Source:Uniprot/SWISSPROT;Acc:Q9BXI6]
DBP	3515	1908	2.1378	-	-	-
HIPK2	3597	2261	2.1348	ENSG00000064393	HIPK2	Homeodomain-interacting protein kinase 2 (EC 2.7.1.-). [Source:Uniprot/SWISSPROT;Acc:Q9H2X6]
FLJ20281	2550	1462	2.1348	-	-	-
GNA15	6875	3572	2.1346	ENSG00000060558	GNA15	Guanine nucleotide-binding protein, alpha-15 subunit (Galpha15) (G alpha-16). [Source:Uniprot/SWISSPROT;Acc:P30679]
FUT2	1547	817	2.1346	ENSG00000176920	FUT2	Galactoside 2-alpha-L-fucosyltransferase 2 (EC 2.4.1.69) (GDP-L- fucose:beta-D-galactoside 2-alpha-L-fucosyltransferase 2) (Alpha(1,2)FT 2) (Fucosyltransferase 2) (Secretor blood group alpha-2- fucosyltransferase) (Secretor factor) (Se) (SE2). [Source:Uniprot/SWISSPROT;Acc:Q10981]
	40687	17817	2.1344	-	-	-
UTS2	1977	1085	2.1302	ENSG00000049247	UTS2	Urotensin II precursor (U-II) (UII). [Source:Uniprot/SWISSPROT;Acc:O95399]
IL19	6355	3308	2.1271	ENSG00000142224	IL19	Interleukin-19 precursor (IL-19) (Melanoma differentiation associated protein-like protein) (NG.1). [Source:Uniprot/SWISSPROT;Acc:Q9UHD0]
IGFBP6	1678	1078	2.1203	ENSG00000167779	IGFBP6	Insulin-like growth factor binding protein 6 precursor (IGFBP-6) (IBP- 6) (IGF-binding protein 6). [Source:Uniprot/SWISSPROT;Acc:P24592]
IGSF3	3260	1800	2.118	ENSG00000143061	IGSF3	immunoglobulin superfamily, member 3; immunoglobin superfamily, member 3 [Homo sapiens]. [Source:RefSeq;Acc:NM_001542]
MGC4171	4378	2049	2.1141	ENSG00000102886	NP_077283	-
HRG	2529	1302	2.1109	ENSG00000113905	HRG	Histidine-rich glycoprotein precursor (Histidine-proline rich glycoprotein) (HPRG). [Source:Uniprot/SWISSPROT;Acc:P04196]
NPEPL1	6322	3175	2.1066	ENSG00000188723	NPEPL1	Probable aminopeptidase NPEPL1 (EC 3.4.11.-) (Aminopeptidase-like 1). [Source:Uniprot/SWISSPROT;Acc:Q8NDH3]
FLJ12150	2137	1152	2.1052	ENSG00000104518	DF5L_HUMAN	Gasdermin domain containing protein 1. [Source:Uniprot/SWISSPROT;Acc:P57764]
PTPRF	10959	6424	2.1038	ENSG00000142949	PTPRF	LAR protein precursor (EC 3.1.3.48) (Leukocyte antigen related). [Source:Uniprot/SWISSPROT;Acc:P10586]
CLN5	4396	2683	2.1033	ENSG00000102805	CLN5	Ceroid-lipofuscinosis neuronal protein 5 (CLN5 protein). [Source:Uniprot/SWISSPROT;Acc:O75503]
	32237	13434	2.102	-	-	-
BMP1	4758	2662	2.1012	ENSG00000168487	BMP1	Bone morphogenetic protein 1 precursor (EC 3.4.24.19) (BMP-1) (Procollagen C-proteinase) (PCP) (Mammalian tolloid protein) (mTld). [Source:Uniprot/SWISSPROT;Acc:P13497]
ALDOC	20724	9035	2.1009	ENSG00000109107	ALDOC	Fructose-bisphosphate aldolase C (EC 4.1.2.13) (Brain-type aldolase). [Source:Uniprot/SWISSPROT;Acc:P09972]
KIAA1644	1504	870	2.0997	-	-	-
FOS	1984	1063	2.0997	ENSG00000170345	FOS	Proto-oncogene protein c-fos (Cellular oncogene fos) (G0/G1 switch regulatory protein 7). [Source:Uniprot/SWISSPROT;Acc:P01100]
GPR56	19769	8478	2.0984	-	-	-
CSTB	32270	15360	2.0979	ENSG00000160213	CSTB	Cystatin B (Liver thiol proteinase inhibitor) (CPI-B) (Stefin B). [Source:Uniprot/SWISSPROT;Acc:P04080]
RRAS	15190	7870	2.0918	ENSG00000126458	RRAS	Ras-related protein R-Ras (p23). [Source:Uniprot/SWISSPROT;Acc:P10301]
C1R	9828	4585	2.0882	ENSG00000159403	C1R	Complement C1r subcomponent precursor (EC 3.4.21.41). [Source:Uniprot/SWISSPROT;Acc:P00736]
MSLN	22952	11134	2.0857	ENSG00000102854	MSLN	Mesothelin precursor (CAK1 antigen). [Source:Uniprot/SWISSPROT;Acc:Q13421]
CTRP3	1523	792	2.0834	ENSG00000113411	C1QTNF3	Complement C1q tumor necrosis factor-related protein 3 precursor (Secretory protein CORS26) (UNQ753/PRO1484). [Source:Uniprot/SWISSPROT;Acc:Q9BXJ4]
TMEM8	1934	1082	2.0831	ENSG00000129925	TMEM8	Transmembrane protein 8 precursor (M83 protein). [Source:Uniprot/SWISSPROT;Acc:Q9HCN3]
CAPG	11969	6179	2.0818	ENSG00000042493	CAPG	Macrophage capping protein (Actin-regulatory protein CAP-G). [Source:Uniprot/SWISSPROT;Acc:P40121]
GRM4	5744	2891	2.0796	ENSG00000124493	GRM4	Metabotropic glutamate receptor 4 precursor (mGluR4). [Source:Uniprot/SWISSPROT;Acc:Q14833]
LOC51246	24071	13704	2.079	ENSG00000164054	NP_057563	scotin [Homo sapiens]. [Source:RefSeq;Acc:NM_016479]
	1994	1050	2.0774	ENSG00000184542	KCTD11	potassium channel tetramerisation domain containing 11; chromosome 17 open reading frame 36; retinoic acid, EGF, NGF induced gene protein; potassium channel tetramerization domain containing 11; retinoic acid, EGF, NGF induced gene/potassium channel tetramerization domain containing 11 [Homo sapiens]. [Source:RefSeq;Acc:NM_001002914]
FLJ20277	3534	1906	2.0765	ENSG00000085998	NP_060209	O-linked mannose beta1,2-N-acetylglucosaminyltransferase [Homo sapiens]. [Source:RefSeq;Acc:NM_017739]
RHBDL	7760	4167	2.0745	ENSG00000103269	RHBDL1	Rhomboid-related protein 1 (EC 3.4.21.-) (RRP) (Rhomboid-like protein 1). [Source:Uniprot/SWISSPROT;Acc:O75783]
FLJ13868	8432	4727	2.0743	ENSG00000140688	NP_073581	-
ITGA3	12614	6481	2.0698	ENSG00000005884	ITGA3	Integrin alpha-3 precursor (Galactoprotein B3) (GAPB3) (VLA-3 alpha chain) (CD49c) (FRP-2). [Source:Uniprot/SWISSPROT;Acc:P26006]
HLA-E	23256	12452	2.0681	ENSG00000137361	HLA-E	HLA class I histocompatibility antigen, E alpha chain precursor (MHC class I antigen E). [Source:Uniprot/SWISSPROT;Acc:P13747]
CD68	2852	1545	2.0672	ENSG00000129226	CD68	Macrosialin precursor (CD68 antigen) (GP110). [Source:Uniprot/SWISSPROT;Acc:P34810]
PHLDA3	13530	7112	2.0611	ENSG00000174307	PHLDA3	pleckstrin homology-like domain, family A, member 3; pleckstrin homology-like domain, family A, member 2 [Homo sapiens]. [Source:RefSeq;Acc:NM_012396]
TNFRSF12	3417	1847	2.0571	ENSG00000171680	TNFRSF25	Tumor necrosis factor receptor superfamily member 25 precursor (WSL-1 protein) (Apoptosis-mediating receptor DR3) (Apoptosis-mediating receptor TRAMP) (Death domain receptor 3) (WSL protein) (Apoptosis inducing receptor AIR) (Apo-3) (Lymphocyte associated receptor of death) (LARD) (UNQ455/PRO779). [Source:Uniprot/SWISSPROT;Acc:Q93038]
CDH3	10351	6219	2.0553	ENSG00000062038	CDH3	Cadherin-3 precursor (Placental-cadherin) (P-cadherin). [Source:Uniprot/SWISSPROT;Acc:P22223]
C20orf67	2620	1608	2.0542	ENSG00000100982	C20orf67	-
NBL1	7257	4347	2.054	ENSG00000158747	NBL1	Neuroblastoma suppressor of tumorigenicity 1 precursor (Zinc finger protein DAN) (N03). [Source:Uniprot/SWISSPROT;Acc:P41271]
TJP3	11911	6383	2.0498	ENSG00000105289	TJP3	Tight junction protein ZO-3 (Zonula occludens 3 protein) (Zona occludens 3 protein) (Tight junction protein 3). [Source:Uniprot/SWISSPROT;Acc:O95049]
NR1D1	3889	2091	2.049	ENSG00000126368	NR1D1	Orphan nuclear receptor NR1D1 (V-erbA related protein EAR-1) (Rev- erbA-alpha). [Source:Uniprot/SWISSPROT;Acc:P20393]
NEF3	4859	2638	2.0391	ENSG00000104722	NEF3	Neurofilament triplet M protein (160 kDa neurofilament protein) (Neurofilament medium polypeptide) (NF-M) (Neurofilament 3). [Source:Uniprot/SWISSPROT;Acc:P07197]
ULBP2	13029	6802	2.0365	ENSG00000131015,ENSG00000155918	ULBP2	NKG2D ligand 2 precursor (UL16 binding protein 2) (NKG2DL2) (N2DL-2) (ALCAN-alpha) (Retinoic acid early transcript 1H) (UNQ463/PRO791). [Source:Uniprot/SWISSPROT;Acc:Q9BZM5]
LGP2	7749	4097	2.0349	ENSG00000108771	NP_077024	Probable ATP-dependent helicase LGP2 (EC 3.6.1.-) (Protein D11Lgp2 homolog). [Source:Uniprot/SWISSPROT;Acc:Q96C10]
MGC17330	1876	1182	2.0318	ENSG00000100100	NP_443112	HGFL protein [Homo sapiens]. [Source:RefSeq;Acc:NM_052880]
IER3	11770	6595	2.0316	ENSG00000137331	IER3	Radiation-inducible immediate-early gene IEX-1 (Immediate early protein GLY96) (Immediate early response 3 protein) (PACAP-responsive gene 1 protein) (PRG1 protein) (Differentiation-dependent gene 2 protein) (DIF-2 protein). [Source:Uniprot/SWISSPROT;Acc:P46695]
NFKB2	5263	2869	2.0267	-	-	-
C9orf9	5809	3132	2.0262	ENSG00000165698	C9orf9	-
	1848	1030	2.0259	-	-	-
MUF1	5310	3670	2.0256	-	-	-
IFIT1	19694	11738	2.025	-	-	-
MAOA	2629	1342	2.0245	ENSG00000189221	MAOA	Amine oxidase [flavin-containing] A (EC 1.4.3.4) (Monoamine oxidase) (MAO-A). [Source:Uniprot/SWISSPROT;Acc:P21397]
TNFRSF14	2094	1446	2.0227	ENSG00000157873	TNFRSF14	Tumor necrosis factor receptor superfamily member 14 precursor (Herpesvirus entry mediator A) (Tumor necrosis factor receptor-like 2) (TR2) (UNQ329/PRO509). [Source:Uniprot/SWISSPROT;Acc:Q92956]
EGLN3	2851	1567	2.0154	ENSG00000129521	EGLN3	Egl nine homolog 3 (EC 1.14.11.-) (Hypoxia-inducible factor prolyl hydroxylase 3) (HIF-prolyl hydroxylase 3) (HIF-PH3) (HPH-1) (Prolyl hydroxylase domain-containing protein 3) (PHD3). [Source:Uniprot/SWISSPROT;Acc:Q9H6Z9]
PDK2	3257	1653	2.0134	ENSG00000005882	PDK2	[Pyruvate dehydrogenase [lipoamide]] kinase isozyme 2, mitochondrial precursor (EC 2.7.1.99) (Pyruvate dehydrogenase kinase isoform 2). [Source:Uniprot/SWISSPROT;Acc:Q15119]
GOV	15190	7463	2.0131	-	-	-
DGAT2	1528	1001	2.0074	ENSG00000062282	DGAT2	diacylglycerol O-acyltransferase homolog 2; GS1999full [Homo sapiens]. [Source:RefSeq;Acc:NM_032564]
ENDOGL2	1862	952	2.0019	ENSG00000157036	ENDOGL1	Endonuclease G like 1 (EC 3.1.30.-) (Endo G like). [Source:Uniprot/SWISSPROT;Acc:Q9Y2C4]
GOLPH4	2265	5869	0.4991	ENSG00000173905	GOLPH4	golgi phosphoprotein 4; type II Golgi membrane protein; 130 kDa golgi-localized phosphoprotein; cis Golgi-localized calcium-binding protein [Homo sapiens]. [Source:RefSeq;Acc:NM_014498]
	4788	9402	0.4965	ENSG00000060982	BCAT1	Branched-chain-amino-acid aminotransferase, cytosolic (EC 2.6.1.42) (BCAT(c)) (ECA39 protein). [Source:Uniprot/SWISSPROT;Acc:P54687]
KIAA0869	2197	5476	0.4951	ENSG00000113645	NP_056053	KIBRA protein [Homo sapiens]. [Source:RefSeq;Acc:NM_015238]
DKFZP564M082	6647	13482	0.4945	-	-	-
DKFZP434F1735	1055	2474	0.4903	-	-	-
PCSK5	2405	5072	0.4895	ENSG00000099139	PCSK5	Proprotein convertase subtilisin/kexin type 5 precursor (EC 3.4.21.-) (Proprotein convertase PC5) (Subtilisin/kexin-like protease PC5) (PC6) (hPC6). [Source:Uniprot/SWISSPROT;Acc:Q92824]
SLC25A19	1923	5145	0.4887	ENSG00000125454	SLC25A19	Mitochondrial deoxynucleotide carrier (Mitochondrial uncoupling protein 1). [Source:Uniprot/SWISSPROT;Acc:Q9HC21]
UNG	9426	19945	0.4871	ENSG00000076248	UNG	Uracil-DNA glycosylase (EC 3.2.2.-) (UDG). [Source:Uniprot/SWISSPROT;Acc:P13051]
DLEU1	2208	4826	0.4865	ENSG00000176124	DLEU1	Leukemia associated protein 1 (Deleted in lymphocytic leukemia 1). [Source:Uniprot/SWISSPROT;Acc:O43261]
PRSS11	2223	5758	0.4863	ENSG00000166033	PRSS11	Serine protease HTRA1 precursor (EC 3.4.21.-) (L56). [Source:Uniprot/SWISSPROT;Acc:Q92743]
RDX	2285	5066	0.4853	ENSG00000137710	RDX	Radixin. [Source:Uniprot/SWISSPROT;Acc:P35241]
KIAA0935	2597	5300	0.4844	-	-	-
FLJ23182	4597	8922	0.4838	ENSG00000162851	TFB2M	transcription factor B2, mitochondrial [Homo sapiens]. [Source:RefSeq;Acc:NM_022366]
RAD1	3912	8485	0.4825	ENSG00000113456	RAD1	RAD1 homolog isoform 1; exonuclease homolog RAD1; cell cycle checkpoint protein rad1 A/B; Rad1-like protein; cell cycle checkpoint protein Hrad1; DNA repair exonuclease (REC1); DNA repair protein RAD1; Rad1-like DNA damage checkpoint protein; RAD1 (S. pombe) homolog [Homo sapiens]. [Source:RefSeq;Acc:NM_002853]
PAPSS2	737	2013	0.4812	-	-	-
	2046	4263	0.4776	-	-	-
RAI3	5367	10807	0.4774	ENSG00000013588	RAI3	Retinoic acid induced 3 protein (G protein-coupled receptor family C group 5 member A) (Retinoic acid induced gene 1 protein) (RAIG-1) (Orphan G protein-coupling receptor PEIG-1). [Source:Uniprot/SWISSPROT;Acc:Q8NFJ5]
FLJ21959	1413	3312	0.4755	ENSG00000165271	NOL6	nucleolar RNA-associated protein alpha isoform [Homo sapiens]. [Source:RefSeq;Acc:NM_022917]
C12orf5	2357	5791	0.4751	ENSG00000078237	C12orf5	-
MRPL47	4199	9352	0.4745	-	-	-
SETBP1	768	2105	0.4728	ENSG00000152217	SETBP1	SET-binding protein (SEB). [Source:Uniprot/SWISSPROT;Acc:Q9Y6X0]
	3317	7573	0.471	-	-	-
LOC51015	3499	7967	0.4672	ENSG00000066583	NP_057132	CGI-111 protein [Homo sapiens]. [Source:RefSeq;Acc:NM_016048]
LOC51018	4460	9499	0.463	ENSG00000067533	NP_057136	CGI-115 protein [Homo sapiens]. [Source:RefSeq;Acc:NM_016052]
BAG2	3286	7391	0.4623	ENSG00000112208	BAG2	BAG-family molecular chaperone regulator-2. [Source:Uniprot/SWISSPROT;Acc:O95816]
ALDH1B1	1173	3018	0.4623	ENSG00000137124	ALDH1B1	Aldehyde dehydrogenase X, mitochondrial precursor (EC 1.2.1.3) (ALDH class 2). [Source:Uniprot/SWISSPROT;Acc:P30837]
SERPINB7	1785	4942	0.4616	ENSG00000166396	SERPINB7	Megsin (TP55) (Serpin B7). [Source:Uniprot/SWISSPROT;Acc:O75635]
	1608	3661	0.4615	ENSG00000064651	SLC12A2	Solute carrier family 12 member 2 (Bumetanide-sensitive sodium- (potassium)-chloride cotransporter 1) (Basolateral Na-K-Cl symporter). [Source:Uniprot/SWISSPROT;Acc:P55011]
PIM1	1140	2356	0.4595	-	-	-
	1338	3441	0.4566	-	-	-
ARCN1	3772	8735	0.4564	ENSG00000095139	ARCN1	Coatomer delta subunit (Delta-coat protein) (Delta-COP) (Archain). [Source:Uniprot/SWISSPROT;Acc:P48444]
KIAA0020	1131	2374	0.4549	ENSG00000080608	KIAA0020	-
MAGP2	1568	4112	0.4546	ENSG00000197614	MFAP5	Microfibrillar-associated protein 5 precursor (MFAP-5) (Microfibril- associated glycoprotein 2) (MAGP-2) (MP25). [Source:Uniprot/SWISSPROT;Acc:Q13361]
	1877	4771	0.454	ENSG00000121690	NP_631899	novel 58.3 KDA protein [Homo sapiens]. [Source:RefSeq;Acc:NM_139160]
SEPP1	7786	19244	0.4474	ENSG00000198865	SEPP1	Selenoprotein P precursor (SeP). [Source:Uniprot/SWISSPROT;Acc:P49908]
BYSL	1104	2932	0.4474	ENSG00000112578	BYSL	Bystin. [Source:Uniprot/SWISSPROT;Acc:Q13895]
HDAC3	2272	5521	0.4466	-	-	-
LOC56902	2476	6733	0.4437	ENSG00000115946	NP_064528	putatative 28 kDa protein [Homo sapiens]. [Source:RefSeq;Acc:NM_020143]
MGC2722	6162	15447	0.4414	ENSG00000116455	ME50_HUMAN	Methylosome protein 50 (MEP50 protein). [Source:Uniprot/SWISSPROT;Acc:Q9BQA1]
DKK1	2565	7131	0.4402	ENSG00000107984	DKK1	Dickkopf related protein-1 precursor (Dkk-1) (Dickkopf-1) (hDkk-1) (SK) (UNQ492/PRO1008). [Source:Uniprot/SWISSPROT;Acc:O94907]
	1546	3975	0.4392	ENSG00000186687	NP_859056	-
UBP1	776	2117	0.4367	-	-	-
	1192	3204	0.4361	-	-	-
GATA2	911	2190	0.4307	-	-	-
MGC10924	4249	10288	0.4297	ENSG00000131507	NDFIP1	Nedd4 family interacting protein 1; Nedd4 WW domain-binding protein 5 [Homo sapiens]. [Source:RefSeq;Acc:NM_030571]
LOC51316	1994	5129	0.4278	ENSG00000145287	PLAC8	Placenta-specific gene 8 protein (C15 protein) (BM-004). [Source:Uniprot/SWISSPROT;Acc:Q9NZF1]
	1496	4554	0.4278	-	-	-
	755	2258	0.426	-	-	-
SOAT1	858	2595	0.4237	ENSG00000057252	SOAT1	Sterol O-acyltransferase 1 (EC 2.3.1.26) (Cholesterol acyltransferase 1) (Acyl coenzyme A:cholesterol acyltransferase 1) (ACAT-1). [Source:Uniprot/SWISSPROT;Acc:P35610]
NNMT	1622	4806	0.4224	ENSG00000166741	NNMT	Nicotinamide N-methyltransferase (EC 2.1.1.1). [Source:Uniprot/SWISSPROT;Acc:P40261]
KIAA0878	15098	37093	0.4201	ENSG00000164292	RHOBTB3	Rho-related BTB domain-containing protein 3. [Source:Uniprot/SWISSPROT;Acc:O94955]
CRIM1	1035	2696	0.4177	ENSG00000150938	CRIM1	cysteine-rich motor neuron 1; cysteine-rich repeat-containing protein S52 precursor [Homo sapiens]. [Source:RefSeq;Acc:NM_016441]
	607	1644	0.4151	-	-	-
	1865	5059	0.413	ENSG00000143315	PIGM	PIG-M mannosyltransferase [Homo sapiens]. [Source:RefSeq;Acc:NM_145167]
PSP1	2153	4794	0.4088	ENSG00000121390	PSPC1	paraspeckle protein 1 [Homo sapiens]. [Source:RefSeq;Acc:NM_018282]
HSPA8	15049	44341	0.4073	ENSG00000109971	HSPA1L	Heat shock cognate 71 kDa protein. [Source:Uniprot/SWISSPROT;Acc:P11142]
CCND1	484	1541	0.4062	ENSG00000110092	CCND1	G1/S-specific cyclin D1 (PRAD1 oncogene) (BCL-1 oncogene). [Source:Uniprot/SWISSPROT;Acc:P24385]
UGT1A6	4998	12063	0.4034	-	-	-
TIGA1	2202	5675	0.4033	-	-	-
KIAA0977	1061	2849	0.3985	ENSG00000082438	COBLL1	COBL-like 1 [Homo sapiens]. [Source:RefSeq;Acc:NM_014900]
EGFL5	1173	3077	0.3969	ENSG00000106780	EGFL5	Multiple EGF-like-domain protein 5 precursor (Multiple epidermal growth factor-like domains 9) (UNQ671/PRO1305). [Source:Uniprot/SWISSPROT;Acc:Q9H1U4]
NTRK3	5816	14530	0.3936	ENSG00000140538	NTRK3	NT-3 growth factor receptor precursor (EC 2.7.1.112) (TrkC tyrosine kinase) (GP145-TrkC) (Trk-C). [Source:Uniprot/SWISSPROT;Acc:Q16288]
FN1	7060	17062	0.3912	ENSG00000115414	FN1	Fibronectin precursor (FN) (Cold-insoluble globulin) (CIG). [Source:Uniprot/SWISSPROT;Acc:P02751]
HSPB3	1504	3670	0.3883	ENSG00000169271	HSPB3	Heat-shock protein beta-3 (HspB3) (Heat shock 17 kDa protein). [Source:Uniprot/SWISSPROT;Acc:Q12988]
CD1D	676	1964	0.3858	ENSG00000158473	CD1D	T-cell surface glycoprotein CD1d precursor (CD1d antigen) (R3G1). [Source:Uniprot/SWISSPROT;Acc:P15813]
CHORDC1	2207	5971	0.3829	ENSG00000110172	CHORDC1	cysteine and histidine-rich domain (CHORD)-containing, zinc binding protein 1; chord domain-containing protein 1; cysteine and histidine-rich domain (CHORD)-containing, zinc-binding protein 1 [Homo sapiens]. [Source:RefSeq;Acc:NM_012124]
	3168	8867	0.3817	ENSG00000143942	Q8WUX2	-
	1351	3352	0.3817	-	-	-
RANBP7	2838	6748	0.3789	-	-	-
	1550	4250	0.3671	-	-	-
LOC90355	1566	4511	0.3581	ENSG00000181751	NP_149988	-
	2447	7074	0.3566	ENSG00000106853	LTB4DH	NADP-dependent leukotriene B4 12-hydroxydehydrogenase (EC 1.3.1.74). [Source:Uniprot/SWISSPROT;Acc:Q14914]
DDX35	1803	4768	0.3562	ENSG00000101452	DHX35	Probable ATP-dependent helicase DHX35 (DEAH-box protein 35). [Source:Uniprot/SWISSPROT;Acc:Q9H5Z1]
	2379	7259	0.3554	ENSG00000167165	UGT1A6	UDP-glucuronosyltransferase 1-9 precursor, microsomal (EC 2.4.1.17) (UDP-glucuronosyltransferase 1A9) (UDPGT) (UGT1*9) (UGT1-9) (UGT1.9) (UGT-1I) (UGT1I). [Source:Uniprot/SWISSPROT;Acc:O60656]
DUSP2	1324	5006	0.3536	ENSG00000158050	DUSP2	Dual specificity protein phosphatase 2 (EC 3.1.3.48) (EC 3.1.3.16) (Dual specificity protein phosphatase PAC-1). [Source:Uniprot/SWISSPROT;Acc:Q05923]
TNNC1	838	2412	0.3473	ENSG00000114854	TNNC1	Troponin C, slow skeletal and cardiac muscles (TN-C). [Source:Uniprot/SWISSPROT;Acc:P02590]
HLA-DQB1	1212	3941	0.3346	-	-	-
PRO1073	1880	6159	0.3215	-	-	-
UBD	1236	4093	0.3205	ENSG00000197402	UBD	Gamma-aminobutyric acid type B receptor, subunit 1 precursor (GABA-B receptor 1) (GABA-B-R1) (Gb1). [Source:Uniprot/SWISSPROT;Acc:Q9UBS5]
CDKN2A	1877	7667	0.3121	ENSG00000147889	CDKN2A	Cyclin-dependent kinase 4 inhibitor A (CDK4I) (p16-INK4) (p16-INK4a) (Multiple tumor suppressor 1) (MTS1). [Source:Uniprot/SWISSPROT;Acc:P42771]
SLC12A2	564	1704	0.3078	ENSG00000064651	SLC12A2	Solute carrier family 12 member 2 (Bumetanide-sensitive sodium- (potassium)-chloride cotransporter 1) (Basolateral Na-K-Cl symporter). [Source:Uniprot/SWISSPROT;Acc:P55011]
OKL38	5817	16172	0.3036	-	-	-
SLC12A3	3413	13616	0.3002	-	-	-
TPM2	1575	6557	0.2809	ENSG00000198467	TPM2	Tropomyosin beta chain (Tropomyosin 2) (Beta-tropomyosin). [Source:Uniprot/SWISSPROT;Acc:P07951]
C4BPB	501	2549	0.2672	ENSG00000123843	C4BPB	C4b-binding protein beta chain precursor. [Source:Uniprot/SWISSPROT;Acc:P20851]
KRT4	488	2003	0.2552	ENSG00000170477	KRT4	Keratin, type II cytoskeletal 4 (Cytokeratin 4) (K4) (CK4). [Source:Uniprot/SWISSPROT;Acc:P19013]
	279	2133	0.1805	-	-	-
FABP4	803	4875	0.1664	ENSG00000170323	FABP4	Fatty acid-binding protein, adipocyte (AFABP) (Adipocyte lipid-binding protein) (ALBP) (A-FABP). [Source:Uniprot/SWISSPROT;Acc:P15090]
	324	2714	0.1598	ENSG00000185630	PBX1	Pre-B-cell leukemia transcription factor-1 (Homeobox protein PBX1) (Homeobox protein PRL). [Source:Uniprot/SWISSPROT;Acc:P40424]
RDC1	417	2753	0.1502	ENSG00000144476	CMKOR1	G protein-coupled receptor RDC1 homolog (Chemokine orphan receptor 1). [Source:Uniprot/SWISSPROT;Acc:P25106]
KRT1	255	2030	0.1261	ENSG00000167768	KRT1	Keratin, type II cytoskeletal 1 (Cytokeratin 1) (K1) (CK 1) (67 kDa cytokeratin) (Hair alpha protein). [Source:Uniprot/SWISSPROT;Acc:P04264]
H19	7555	60602	0.1137	-	-	-
MAGED1	180	2142	0.0793	-	-	-
BMP5	414	6773	0.0653	ENSG00000112175	BMP5	Bone morphogenetic protein 5 precursor (BMP-5). [Source:Uniprot/SWISSPROT;Acc:P22003]
LUM	380	30653	0.0052	ENSG00000139329	LUM	Lumican precursor (Keratan sulfate proteoglycan lumican) (KSPG lumican). [Source:Uniprot/SWISSPROT;Acc:P51884]
